# Supplementary material for: Multiparametric MRI Assessment of Cervical Lymphadenopathy: Combined Diagnostic Performance of Morphological Features and Apparent Diffusion Coefficient
Source: Healthcare (Basel). 2026 May 30;14(11):1524. doi: 10.3390/healthcare14111524 (PMC13256964; doi:10.3390/healthcare14111524)
Supplement: Supplementary file 1 [file healthcare-14-01524-s001.zip]

Archive with 1 entries (1 files):
- healthcare-4227831-supplementary.pdf
